# Supplementary material for: Quantitative Analyses and Validation of Phospholipids and Sphingolipids in Ischemic Rat Brains
Source: Metabolites. 2022 Nov 6;12(11):1075. doi: 10.3390/metabo12111075 (PMC9694501; doi:10.3390/metabo12111075)
Supplement: Supplementary file 1 [file metabolites-12-01075-s001.zip › Supplementary_Table_S1.xlsx]

## Sheet: LC-MSMS_method_brain_tissue
LC-MS/MS Method 1
Lipid Class and Species		Precursor ion type	m/z of precursor ion	m/z of fragment ion	Peak retention time (min)	Collision voltage (V)
Ceramide (Cer)	Cer d18:1/17:0 (IS)	[M+H]+	552.5	264.5	1.9	0.95
	Cer d18:1/20:0		594.6	264.5	1.9
	Cer d18:1/22:0		622.6	264.5	2.2
PE	PE 14:0/14:0 (IS)	[M+H]+	636.5	495.5	8.5	0.5
	PE 16:0/18:1		718.6	577.6	7.7
	PE 18:0/18:2		744.6	603.6	7.4
LPE	LPE 14:0 (IS)	[M+H]+	426.5	285.5	15.7	0.8
	LPE 16:0		454.3	313.3	14.9
	LPE 18:1		480.3	339.3	14.4
	LPE 18:0		482.3	341.3	14.5
	LPE 20:4		502.3	361.3	14.1
	LPE 22:6		526.3	385.3	13.8
PC	PC 14:0/14:0 (IS)	[M+HCOO]−	722.6	662.6	21.3	1
	PC 16:0/18:1		804.6	744.6	20.3
	PC 16:0/20:4		826.6	766.6	19.8
	PC 18:0/18:1		832.6	772.6	20.3
	PC 16:0/22:6		850.6	790.6	19.9
	PC 20:4/22:6		898.6	838.6	19.2
SM	SM d18:1/12:0 (IS)	[M+HCOO]−	691.5	631.5	24.2	1
	SM d18:1/16:0		747.6	687.6	24
	SM d18:1/18:0		775.6	715.6	23.8
	SM d18:1/20:0		803.6	743.6	23.5
	SM d18:1/24:1		857.7	797.7	23
LC-MS/MS Method 2
Lipid Class and Species		Precursor ion type	m/z of precursor ion	m/z of fragment ion	Peak retention time (min)	Collision voltage (V)
Ceramide (Cer)	Cer d18:1/17:0 (IS)	[M+H]+	552.5	264.5	1.9	0.95
	Cer d18:1/16:0		538.5	264.5	1.9
	Cer d18:1/18:1		564.5	264.5	2.2
	Cer d18:1/24:0		650.6	264.5	2.2
PE	PE 14:0/14:0 (IS)	[M+H]+	636.5	495.5	8.5	0.5
	PE 18:0/18:1		746.6	605.6	7.4
	PE 16:0/22:6		764.6	623.6	7
	PE 18:0/20:4		768.6	627.6	7
	PE 18:0/22:6		792.6	651.6	6.8
PC	PC 14:0/14:0 (IS)	[M+HCOO]−	722.6	662.6	21.3	1
	PC 16:0/16:0		778.6	718.6	21
	PC 16:0/18:0		806.6	746.6	20.8
	PC 18:0/18:2		830.6	770.6	20
	PC 18:0/20:4		854.6	794.6	19.7
	PC 18:0/22:6		878.6	818.6	19.7
LPC	LPC 14:0 (IS)	[M+HCOO]−	512.3	452.3	29.5	1
	LPC 16:0		540.3	480.3	26
	LPC 18:1		566.3	506.3	25.4
	LPC 18:0		568.3	508.3	26.4
	LPC 20:4		588.3	528.3	25.1
	LPC 22:6		612.3	552.3	24.8
